# Supplementary material for: Development and clinical application of an integrative genomic approach to personalized cancer therapy
Source: Genome Med. 2016 Jun 1;8:62. doi: 10.1186/s13073-016-0313-0 (PMC4888213; doi:10.1186/s13073-016-0313-0)
Supplement: Supplementary file 6 — Comparison of somatic CNA segment properties (number and length) between joint segmentation calls by saasCNV (https://zhangz05.u.hpc.mssm.edu/saasCNV) from WES data versus array data. Only samples where both assays were run on same DNA extraction are shown. All segments are shown, including those classified as “normal” (no CNA) and “undecided” (unclear CNA change). Patient P0040 is shown twice, once for each of the two tumors assayed, though in both cases the same normal control data is used. “FFPE” and “frozen” in all plots refers to tissue source of tumor DNA. a Correlation of total segment number per tumor between WES and array assays. b Violin plot comparing the distribution of segment lengths between WES and array assays for each tumor. Boxplot within each violin plot shows median, 25th, and 75th quantiles. (ZIP 229 kb) [file 13073_2016_313_MOESM6_ESM.zip]

Archive with 2 entries (2 files):
- Fig S3A.pptx
- Fig S3B.pptx
