# Supplementary material for: Development and clinical application of an integrative genomic approach to personalized cancer therapy
Source: Genome Med. 2016 Jun 1;8:62. doi: 10.1186/s13073-016-0313-0 (PMC4888213; doi:10.1186/s13073-016-0313-0)
Supplement: Supplementary file 12 — CLPB-NADSYN1 gene fusion in patient P0002. a Long-range PCR confirms CLPB-NADSYN1 gene fusion. b Genomic breakpoint of CLPB-NADSYN1 gene fusion. (ZIP 150 kb) [file 13073_2016_313_MOESM12_ESM.zip]

Archive with 2 entries (2 files):
- Fig S9A.pptx
- Fig S9B.pptx
